# Supplementary material for: Metabolomic Analysis on the Mechanism of Nanoselenium Biofortification Improving the Siraitia grosvenorii Nutritional and Health Value
Source: Foods. 2022 Sep 29;11(19):3019. doi: 10.3390/foods11193019 (PMC9564208; doi:10.3390/foods11193019)
Supplement: Supplementary file 1 [file foods-11-03019-s001.zip]

Archive with 2 entries (2 files):
- supplementary Figures and Tables S1-S7.pdf
- supplementary Table S8.xlsx
