# Supplementary material for: Metabolomic Analysis on the Mechanism of Nanoselenium Biofortification Improving the Siraitia grosvenorii Nutritional and Health Value
Source: Foods. 2022 Sep 29;11(19):3019. doi: 10.3390/foods11193019 (PMC9564208; doi:10.3390/foods11193019)
Supplement: Supplementary file 1 [file foods-11-03019-s001.zip › supplementary Table S8.xlsx]

## Sheet: Sheet1
Table S8. The identified metabolites with control and nano-Se treatment
Index	Formula	Compounds	Class I	Class II	CAS	CK-1	CK-2	CK-3	Nano-Se-1	Nano-Se-2	Nano-Se-3	VIP	Fold_Change	Log2FC	Type
HJN025	C7H8O2	4-Hydroxybenzyl Alcohol	Phenolic acids	Phenolic acids	623-05-2	3550.9	6333.5	5667.6	1407.4	1941.3	1728.3	1.13984	0.326453	-1.61505	down
NK10264324	C6H6O3	1,3,5-Benzenetriol	Phenolic acids	Phenolic acids	108-73-6	2047800	1840400	1562500	663060	674090	587730	1.20549	0.353144	-1.50167	down
mws1024	C9H8O2	p-Coumaraldehyde	Phenolic acids	Phenolic acids	2538-87-6	10804	13061	10704	2573.9	2927.3	4292.7	1.1708	0.283315	-1.81952	down
mws0444	C7H7NO3	3-Aminosalicylic acid	Phenolic acids	Phenolic acids	570-23-0	17644	20328	28620	10807	10791	10942	1.13301	0.488647	-1.03313	down
mws0885	C7H6O4	2,4-Dihydroxybenzoic acid	Phenolic acids	Phenolic acids	89-86-1	205900	188520	193900	602260	548570	591760	1.21773	2.96198	1.56656	up
mws0183	C7H6O4	3,4-Dihydroxybenzoic acid (Protocatechuic acid)	Phenolic acids	Phenolic acids	99-50-3	1864500	1721600	1581200	486470	482510	495770	1.21751	0.283465	-1.81876	down
mws0180	C7H6O4	2,5-Dihydroxybenzoic acid; Gentisic Acid	Phenolic acids	Phenolic acids	490-79-9	897380	821840	765150	239620	229860	238130	1.21815	0.284825	-1.81185	down
mws0639	C7H6O4	2,3-Dihydroxybenzoic Acid	Phenolic acids	Phenolic acids	303-38-8	1899600	1888700	1668700	494180	529120	531210	1.21583	0.284865	-1.81165	down
Cmyp007180	C11H16O2	Dihydroactinidiolide	Others	Others	17092-92-1	545910	462310	430090	57537	60231	56941	1.21916	0.121468	-3.04135	down
Hmtn001288	C9H10O4	Methyl 2,4-dihydroxyphenylacetate	Phenolic acids	Phenolic acids	67828-42-6	13938	17017	16606	35116	28584	31956	1.1852	2.01123	1.00808	up
Lmtn002671	C8H8O5	3,4-Dihydroxy-5-methoxybenzoic acid	Phenolic acids	Phenolic acids	3934-84-7	18631	20660	17487	4569.9	3819.6	2702.7	1.20503	0.195361	-2.35579	down
pmn001492	C11H8O3	Ayapin	Lignans and Coumarins	Coumarins	494-56-4	154630	141200	125610	64348	61651	60967	1.20812	0.443636	-1.17255	down
mws0027	C9H10O5	Syringic acid	Phenolic acids	Phenolic acids	530-57-4	110660	83919	71092	196790	184620	200040	1.16178	2.18861	1.13001	up
mws4085	C11H12O5	Sinapic acid	Phenolic acids	Phenolic acids	530-59-6	268800	208820	156810	620660	545600	608090	1.16982	2.79676	1.48376	up
Cmsp002787	C11H14O5	3,4'-Dihydroxy-3',5'-dimethoxypropiophenone	Phenolic acids	Phenolic acids	136196-47-9	17119	23238	20394	44471	40494	54000	1.18085	2.28745	1.19374	up
Lmdp002381	C11H14O5	Genipin	Terpenoids	Monoterpenoids	6902-77-8	54144	66729	61392	209370	211120	200250	1.2164	3.4057	1.76795	up
Lmhn001650	C11H10O8	p-Hydroxybenzoyltartaric acid	Phenolic acids	Phenolic acids	-	15931	22830	22178	6766.3	9389.2	8344.7	1.15275	0.402045	-1.31457	down
pmp000571	C15H10O5	Apigenin	Flavonoids	Flavonoid	520-36-5	63276	59462	49167	142930	155330	164680	1.20899	2.693	1.42921	up
pme2960	C15H12O5	Naringenin chalcone	Flavonoids	Chalcones	73692-50-9	361650	265330	205770	110060	101710	104090	1.15362	0.379298	-1.3986	down
mws1038	C11H22N2O4S	Pantetheine	Others	Others	496-65-1	14791	8136.2	5195.5	43802	37694	37209	1.13245	4.22097	2.07757	up
Zmhn001926	C13H16O8	1-O-Salicyl-D-glucose	Phenolic acids	Phenolic acids	60517-74-0	2462400	2218500	2063200	6649200	7029100	7109400	1.21762	3.08235	1.62403	up
mws1033	C16H14O6	Homoeriodictyol	Flavonoids	Dihydroflavone	446-71-9	61799	44088	34096	22243	19825	21695	1.10776	0.455505	-1.13446	down
mws0066	C16H12O7	Isorhamnetin	Flavonoids	Flavonols	480-19-3	15300	7167.2	6270.5	2538.3	2504.2	2037.5	1.12676	0.246366	-2.02112	down
pmn001367	C13H16O9	Protocatechuic acid-4-O-glucoside	Phenolic acids	Phenolic acids	-	402280	380280	418320	1182600	1051300	1125200	1.21503	2.7972	1.48398	up
pmb2871	C13H16O9	1-O-Gentisoyl-D-glucoside	Phenolic acids	Phenolic acids	23445-11-6	343880	365100	373870	1013600	865050	986390	1.21372	2.64583	1.40372	up
Zmtn001661	C14H20O8	Vanilloloside	Others	Others	74950-96-2	439020	314390	417040	1038200	950310	1018600	1.18642	2.56919	1.36131	up
mws0983	C20H39NO2	N-Oleoylethanolamine	Alkaloids	Alkaloids	111-58-0	182840	196570	197800	72728	76003	80614	1.21456	0.397334	-1.33158	down
Zmhn001883	C14H18O9	Vanillic acid-4-O-glucoside	Phenolic acids	Phenolic acids	32142-31-7	28209	24852	24698	55986	68893	67548	1.20756	2.47466	1.30723	up
Zmhn001793	C15H18O9	6-O-Caffeoyl-D-glucose	Phenolic acids	Phenolic acids	-	1277800	1016000	952740	2521200	2241700	2845800	1.18436	2.34363	1.22875	up
mws0096	C20H20O6	Piperitol	Lignans and Coumarins	Lignans	52151-92-5	7414.2	5774.9	5359	2659.4	2801.5	2230.8	1.1837	0.414689	-1.2699	down
Zmhn002227	C17H22O10	Sinapoyl-4-O-glucoside	Phenolic acids	Phenolic acids	-	209830	237540	175760	998900	836140	1102200	1.21203	4.71369	2.23686	up
Hmln003529	C18H26O10	Benzyl β-primeveroside	Others	Others	130622-31-0	125770	113670	119590	239420	258310	242420	1.21408	2.06153	1.04371	up
pme0321	C21H20O10	Kaempferol-7-O-rhamnoside	Flavonoids	Flavonols	20196-89-8	1801800	1394100	1203300	774290	672220	701900	1.15395	0.488364	-1.03397	down
mws0919	C21H20O10	Kaempferol-3-O-rhamnoside (Afzelin)(Kaempferin)	Flavonoids	Flavonols	482-39-3	2193300	1638600	1459700	882340	790450	841210	1.1575	0.475093	-1.07372	down
mws2209	C21H20O11	Kaempferol-3-O-glucoside (Astragalin)	Flavonoids	Flavonols	480-10-4	116600	88694	80036	28915	42022	36843	1.15794	0.377738	-1.40454	down
pme2459	C21H20O11	Luteolin-7-O-glucoside (Cynaroside)	Flavonoids	Flavonoid	5373-11-5	90079	110990	84823	21859	27933	23150	1.20236	0.255138	-1.97065	down
HJN110	C30H48O3	Betulinic acid	Terpenoids	Triterpene	472-15-1	23010	23523	22229	10169	8056.1	13768	1.12652	0.465273	-1.10385	down
mws4053	C30H48O3	Ursolic acid	Terpenoids	Triterpene	77-52-1	8792.1	6251.2	5917.8	1414.3	813.54	1671	1.17098	0.186004	-2.4266	down
pmn001706	C30H48O4	2-Hydroxyoleanolic acid	Terpenoids	Triterpene	26707-60-8	93340	77856	62553	18812	16832	15343	1.20638	0.218127	-2.19676	down
pmp000581	C23H22O11	Apigenin-7-O-(6''-acetyl)glucoside	Flavonoids	Flavonoid	72741-92-5	198150	178130	252040	498650	561340	484400	1.18042	2.45797	1.29747	up
pmp000585	C24H22O13	Apigenin-7-O-(6''-malonyl)glucoside	Flavonoids	Flavonoid	86546-87-4	24309	35859	45281	137130	158240	149890	1.18548	4.22252	2.0781	up
pmn001378	C26H32O11	Pinoresinol-4-O-glucoside	Lignans and Coumarins	Lignans	41607-20-9	171400	159940	162660	356440	358990	341040	1.2168	2.1386	1.09667	up
HJN083	C26H34O11	Lariciresinol-4'-O-glucoside	Lignans and Coumarins	Lignans	143663-00-7	33754	33333	31697	76758	80282	64836	1.20054	2.24607	1.1674	up
pmn001375	C26H32O12	1-Hydroxypinoresinol-1-O-Glucoside	Lignans and Coumarins	Lignans	81495-71-8	127800	115200	94596	54036	47194	48904	1.18842	0.444715	-1.16905	down
Hmln002100	C26H32O12	Nortrachelogenin-4-O-glucoside	Lignans and Coumarins	Lignans	33464-78-7	72205	65730	50731	22355	16549	25384	1.16352	0.34075	-1.55321	down
Rfmb25702	C28H34O12	Pinoresinol-4-O-(6''-acetyl)glucoside	Lignans and Coumarins	Lignans	-	303160	433070	432990	851600	867290	979680	1.17676	2.30801	1.20665	up
pme2493	C27H30O14	Kaempferol-3,7-O-dirhamnoside (Kaempferitrin)	Flavonoids	Flavonols	482-38-2	13766000	11223000	9480200	4966800	4745000	4843100	1.18359	0.422258	-1.2438	down
Zmjp003291	C27H30O15	"Vitexin-2""-O-galactoside"	Flavonoids	Flavonoid	-	119790	217550	152900	471820	554940	587430	1.17884	3.29265	1.71925	up
Zmxp003107	C27H30O16	Luteolin-7,3'-di-O-glucoside	Flavonoids	Flavonoid	52187-80-1	594360	441380	324350	88229	87974	95803	1.18992	0.199991	-2.32199	down
Zmjp003031	C27H30O16	Orientin-2''-O-galactoside	Flavonoids	Flavonoid	-	60544	56451	39991	23279	26315	24749	1.14228	0.473565	-1.07837	down
Zmxp002867	C28H32O16	Chrysoeriol-5,7-di-O-glucoside	Flavonoids	Flavonoid	-	6332.5	6704.1	7834.1	16165	24068	19588	1.18744	2.86627	1.51917	up
Zmxp004480	C28H32O16	Chrysoeriol-7-O-gentiobioside	Flavonoids	Flavonoid	-	9667.1	13070	21294	34601	40602	35759	1.09758	2.52008	1.33347	up
pme1540	C28H32O16	Isorhamnetin-3-O-neohesperidoside	Flavonoids	Flavonols	55033-90-4	144470	88038	96113	34925	44946	28334	1.1548	0.32927	-1.60266	down
Lmsp004045	C28H32O16	Isorhamnetin-3-O-glucoside-7-O-rhamnoside	Flavonoids	Flavonols	-	108980	80273	73932	30860	23549	36985	1.15592	0.347261	-1.52591	down
Lmtp003677	C27H30O17	Quercetin-3-O-sophoroside (Baimaside)	Flavonoids	Flavonols	18609-17-1	112470	72387	73553	18127	25555	16664	1.18344	0.233528	-2.09833	down
pmp000898	C36H54O11	Deacetoxycucurbitacin B-3-O-glucoside	Terpenoids	Triterpene Saponin	-	8935.1	10810	9594.6	3181.1	5973.5	2894.8	1.09449	0.410686	-1.28389	down
mab0387	C38H54O13	Cucurbitacin E-O-glucoside	Terpenoids	Triterpene Saponin	1398-78-3	69982	95321	98243	186870	188310	176310	1.17209	2.09258	1.06528	up
Zmhp003322	C36H36O17	Isovitexin-2''-O-(6'''-p-coumaroyl)glucoside	Flavonoids	Flavonoid	-	56989	45989	44667	130810	116250	114130	1.19477	2.44634	1.29063	up
mws1035	C33H40O19	Kaempferol-3-O-robinoside-7-O-rhamnoside (Robinin)	Flavonoids	Flavonols	301-19-9	1038500	542860	408090	89879	103500	94407	1.16966	0.144656	-2.7893	down
Lmqp002170	C33H40O21	Kaempferol-3-O-sophorotrioside	Flavonoids	Flavonols	80714-53-0	49052	52415	39161	14478	18149	20840	1.16314	0.380202	-1.39516	down
Lmhp003162	C34H42O21	Chrysoeriol-6,8-di-C-glucoside-4'-O-glucoside	Flavonoids	Flavonoid	-	11849	15399	6151.1	4624.8	4191.1	2383.7	1.03031	0.335326	-1.57636	down
Lmlp005481	C48H82O19	Mogroside III-E	Terpenoids	Triterpene Saponin	88901-37-5	202680	146280	173070	66222	45504	57882	1.18925	0.324901	-1.62193	down
